# Supplementary material for: Primary Adrenal Lymphomas with Cushing’s Syndrome: Two Cases with Evidence of Endogeneous Cortisol Production by the Neoplastic Lymphoid Cells
Source: J Clin Med. 2023 Jul 31;12(15):5032. doi: 10.3390/jcm12155032 (PMC10419581; doi:10.3390/jcm12155032)
Supplement: Supplementary file 1 [file jcm-12-05032-s001.zip]

Archive with 1 entries (1 files):
- jcm-2487219-SI.pdf
